# Supplementary material for: Mitochondria are physiologically maintained at close to 50 °C
Source: PLoS Biol. 2018 Jan 25;16(1):e2003992. doi: 10.1371/journal.pbio.2003992 (PMC5784887; doi:10.1371/journal.pbio.2003992)
Supplement: S1 Data — (XLSX) [file pbio.2003992.s009.xlsx]

## Sheet: Feuil1
Fig 1D a b
Fig 1E a
Fig 3A
Fig 3A inset
Fig 3D
Fig 4A
mean
SD
mean
SD
Fig 4B
	CI			46°	50°	54°	58°
				0	0	0	0
				0	0	0	0
				0	0	0	0
mean				0	0	0	0
SD
Fig 4C
Fig 4D
mean
SD
mean
SD
Fig 4E
mean
SD
