# Supplementary material for: Mitochondria are physiologically maintained at close to 50 °C
Source: PLoS Biol. 2018 Jan 25;16(1):e2003992. doi: 10.1371/journal.pbio.2003992 (PMC5784887; doi:10.1371/journal.pbio.2003992)
Supplement: S2 Data — (XLSX) [file pbio.2003992.s010.xlsx]

## Sheet: Feuil1
S2 Fig A
S2 Fig B
S4 Fig B
	Granules	HEK	NCI	HTC	Clusters	HEK	NCI	HTC
		0	3	5		0	3	1
		1	2	9		0	1	5
		1	8	6		1	0	1
	mean	0.67	4.33	6.67		0.33	1.33	2.33
	SD	0.58	3.21	2.08		0.58	1.52	2.31
S5 Fig Viability
		Ctrl tot	tot +MTY	Ctrl Alive	Alive +MTY	Ctrl Dead	Dead +MTY		Ctrl Viability	MTY Viab
	(*1 000 000)	5.2	4.8	3	3.7	0.15	0.6	%	91.1	92
		5.4	5.4	6	5.3	0.7	0.65		91	91
		6.4	6.2	6	5.7	0.3	0.3		91	91.1
		8.4	7	7	6	0.61	0.3		91.3	91
		9.6	7.1	8	7.3	0.74	0.7		91	91.2
	mean	7	6.1	6	5.6	0.5	0.51		91.08	91.26
	SD	1.9	1	1.9	1.3	0.3	0.2		0.1	0.4
